# Supplementary material for: Cardiac Fibrosis and Innervation State in Uncorrected and Corrected Transposition of the Great Arteries: A Postmortem Histological Analysis and Systematic Review
Source: J Cardiovasc Dev Dis. 2023 Apr 20;10(4):180. doi: 10.3390/jcdd10040180 (PMC10143292; doi:10.3390/jcdd10040180)
Supplement: Supplementary file 1 [file jcdd-10-00180-s001.zip]

Archive with 1 entries (1 files):
- jcdd-2281779-supplementary.pdf
